# Supplementary material for: Effects of Glucomannan Supplementation on Type II Diabetes Mellitus in Humans: A Meta-Analysis
Source: Nutrients. 2023 Jan 24;15(3):601. doi: 10.3390/nu15030601 (PMC9919128; doi:10.3390/nu15030601)
Supplement: Supplementary file 1 [file nutrients-15-00601-s001.zip]

Archive with 1 entries (1 files):
- nutrients-2154993-supplementary.pdf
